# Supplementary material for: Energy Substrate Transporters in High-Grade Ovarian Cancer: Gene Expression and Clinical Implications
Source: Int J Mol Sci. 2022 Aug 11;23(16):8968. doi: 10.3390/ijms23168968 (PMC9408757; doi:10.3390/ijms23168968)
Supplement: Supplementary file 1 [file ijms-23-08968-s001.zip]

Archive with 1 entries (1 files):
- ijms-1820635-supplementary.pdf
